# Supplementary material for: Efficient Recovery of Organic Matter from Municipal Wastewater by a High-Rate Membrane Bioreactor Equipped with Flat-Sheet Ceramic Membranes
Source: Membranes (Basel). 2023 Mar 3;13(3):300. doi: 10.3390/membranes13030300 (PMC10056867; doi:10.3390/membranes13030300)
Supplement: Supplementary file 1 [file membranes-13-00300-s001.zip]

Archive with 1 entries (1 files):
- membranes-2220910-supplementary.pdf
